# Supplementary material for: Performance of Treponema pallidum recombinant proteins in the serological diagnosis of syphilis
Source: PLoS One. 2020 Jun 18;15(6):e0234043. doi: 10.1371/journal.pone.0234043 (PMC7302711; doi:10.1371/journal.pone.0234043)
Supplement: S2 Table — (XLSX) [file pone.0234043.s002.xlsx]

## Sheet: S2 Table
Sample	Sera characterization				Phase 1 study
	Chemiluminescence	RPR	VDRL	FTA-ABS (IgG)	Reactivity Index (RI)
	Reactivity Index (RI)				TpN15	TpN17	TpN47	TmpA
T. pallidum-negative sample 1	Not performed	Not performed	< 1:2	Negative	0.08	0.157937	0.396739	0.0343434
T. pallidum-negative sample 2	Not performed	Not performed	< 1:2	Negative	0.08	0.169841	0.217391	0.0525253
T. pallidum-negative sample 3	Not performed	Not performed	< 1:2	Negative	0.04	0.0293651	0.0271739	0.0131313
T. pallidum-negative sample 4	Not performed	Not performed	< 1:2	Negative	0.11	0.084127	0.0815217	0.0525253
T. pallidum-negative sample 5	Not performed	Not performed	< 1:2	Negative	0.1	0.215079	0.152174	0.0737374
T. pallidum-negative sample 6	Not performed	Not performed	< 1:2	Negative	0.05	0.0722222	0.0706522	0.0161616
T. pallidum-negative sample 7	Not performed	Not performed	< 1:2	Negative	0.04	0.0464286	0.0163043	0.0727273
T. pallidum-negative sample 8	Not performed	Not performed	< 1:2	Negative	2.22	1.46071	2.69565	0.733333
T. pallidum-negative sample 9	Not performed	Not performed	< 1:2	Negative	0.03	0.0107143	0.0380435	0.01375
T. pallidum-negative sample 10	Not performed	Not performed	< 1:2	Negative	0.03	0.0388889	0.0652174	0.0949495
T. pallidum-negative sample 11	Not performed	Not performed	< 1:2	Negative	0.05	0.0960317	0.0706522	0.0494949
T. pallidum-negative sample 12	Not performed	Not performed	< 1:2	Negative	0.03	0.0246032	0.0978261	0.0555556
T. pallidum-negative sample 13	Not performed	Not performed	< 1:2	Negative	0.12	0.0246032	0.228261	0.182828
T. pallidum-negative sample 14	Not performed	Not performed	< 1:2	Negative	0.07	0.0388889	0.0434783	0.0313131
T. pallidum-negative sample 15	Not performed	Not performed	< 1:2	Negative	0.06	0.0321429	0.152174	0.221212
T. pallidum-negative sample 16	Not performed	Not performed	< 1:2	Negative	0.06	0.0269841	0.048913	0.107071
T. pallidum-negative sample 17	Not performed	Not performed	< 1:2	Negative	0.02	0.0412698	0.076087	0.19798
T. pallidum-negative sample 18	Not performed	Not performed	< 1:2	Negative	0.05	0.0702381	0.0543478	0.29697
T. pallidum-negative sample 19	Not performed	Not performed	< 1:2	Negative	0.01	0.216667	0.03	0.01375
T. pallidum-negative sample 20	Not performed	Not performed	< 1:2	Negative	0.02	0.169048	0.0543478	0.118182
T. pallidum-negative sample 21	Not performed	Not performed	< 1:2	Negative	0.02	0.130952	0.048913	0.01375
T. pallidum-negative sample 22	Not performed	Not performed	< 1:2	Negative	0.03	0.247619	0.0706522	0.02
T. pallidum-negative sample 23	Not performed	Not performed	< 1:2	Negative	0.01	0.180952	0.0869565	0.01375
T. pallidum-negative sample 24	Not performed	Not performed	< 1:2	Negative	0.02	0.164286	0.0597826	0.03
T. pallidum-negative sample 25	Not performed	Not performed	< 1:2	Negative	0.01	0.05	0.01375	0.01375
T. pallidum-negative sample 26	Not performed	Not performed	< 1:2	Negative	0.01	0.097619	0.0163043	0.00606061
T. pallidum-negative sample 27	Not performed	Not performed	< 1:2	Negative	0.02	0.157143	0.048913	0.030303
T. pallidum-negative sample 28	Not performed	Not performed	< 1:2	Negative	0.01	0.983333	0.0434783	0.0121212
T. pallidum-negative sample 29	Not performed	Not performed	< 1:2	Negative	0.03	0.847619	0.0543478	0.02
T. pallidum-negative sample 30	Not performed	Not performed	< 1:2	Negative	0.02	0.288095	0.0326087	0.0121212
T. pallidum-negative sample 31	Not performed	Not performed	< 1:2	Negative	0.03	0.22381	0.0434783	0.00909091
T. pallidum-negative sample 32	Not performed	Not performed	< 1:2	Negative	0.01	0.37381	0.0652174	0.0151515
T. pallidum-negative sample 33	Not performed	Not performed	< 1:2	Negative	0.01	0.483333	1.64674	0.01375
T. pallidum-negative sample 34	Not performed	Not performed	< 1:2	Negative	0.01	0.133333	0.0380435	0.0424242
T. pallidum-negative sample 35	Not performed	Not performed	< 1:2	Negative	0.04	1.58095	0.0815217	0.0121212
T. pallidum-negative sample 36	Not performed	Not performed	< 1:2	Negative	0.02	2.85	0.0923913	0.0272727
T. pallidum-negative sample 37	Not performed	Not performed	< 1:2	Negative	0.01	0.554762	0.0326087	0.0181818
T. pallidum-positive sample 1	Not performed	Not performed	> 1:8	Positive	4.78	15.0893	10.3696	2.41818
T. pallidum-positive sample 2	Not performed	Not performed	> 1:8	Positive	8.52	10.3345	8.95652	23.6212
T. pallidum-positive sample 3	Not performed	Not performed	> 1:8	Positive	3.55	9.975	12.8043	10.3485
T. pallidum-positive sample 4	Not performed	Not performed	> 1:8	Positive	3.51	18.8774	8.95109	5.00303
T. pallidum-positive sample 5	Not performed	Not performed	> 1:8	Positive	9.2	4.99881	49.5326	29.6667
T. pallidum-positive sample 6	Not performed	Not performed	> 1:8	Positive	1.07	6.19167	1.79348	1.18485
T. pallidum-positive sample 7	Not performed	Not performed	> 1:8	Positive	6.49	13.9369	22.3804	13.6273
T. pallidum-positive sample 8	Not performed	Not performed	> 1:8	Positive	2.71	9.57262	6.46196	4.50909
T. pallidum-positive sample 9	Not performed	Not performed	> 1:8	Positive	3.15	18.0048	0.899457	1.60455
T. pallidum-positive sample 10	Not performed	Not performed	> 1:8	Positive	2.37	32.8976	2.58967	1.98939
T. pallidum-positive sample 11	Not performed	Not performed	> 1:8	Positive	0.27	21.2619	0.959239	0.0863636
T. pallidum-positive sample 12	Not performed	Not performed	> 1:8	Positive	3.74	48.0548	6.98098	2.0803
T. pallidum-positive sample 13	Not performed	Not performed	> 1:8	Positive	4.54	31.4881	5.00272	4.39848
T. pallidum-positive sample 14	Not performed	Not performed	> 1:8	Positive	2.19	41.0571	5.12228	2.44697
T. pallidum-positive sample 15	Not performed	Not performed	> 1:8	Positive	0.54	21.1619	1.08424	0.740909
T. pallidum-positive sample 16	Not performed	Not performed	> 1:8	Positive	1.88	24.6143	2.9375	1.47727
T. pallidum-positive sample 17	Not performed	Not performed	> 1:8	Positive	2.37	27.9857	3.88859	1.19242
T. pallidum-positive sample 18	Not performed	Not performed	> 1:8	Positive	1.95	28.169	1.08424	0.640909
T. pallidum-positive sample 19	Not performed	Not performed	> 1:8	Positive	3.76	36.2786	10.4973	7.35909
T. pallidum-positive sample 20	Not performed	Not performed	> 1:8	Positive	4.13	40.7833	6.17663	4.80758
T. pallidum-positive sample 21	Not performed	Not performed	> 1:8	Positive	1.41	34.1833	1.24728	0.274242
T. pallidum-positive sample 22	Not performed	Not performed	> 1:8	Positive	2.79	28.8286	6.49185	4.04091
T. pallidum-positive sample 23	Not performed	Not performed	> 1:8	Positive	1.07	32.1905	0.82337	0.604545
T. pallidum-positive sample 24	Not performed	Not performed	> 1:8	Positive	1.99	5.325	5.89674	3.57273
T. pallidum-positive sample 25	Not performed	Not performed	> 1:8	Positive	3.18	9.11786	11.2446	7.25758
T. pallidum-positive sample 26	Not performed	Not performed	> 1:8	Positive	4.26	13.1726	11.288	7.74242
T. pallidum-positive sample 27	Not performed	Not performed	> 1:8	Positive	1.03	11.6298	1.86413	1.10606
T. pallidum-positive sample 28	Not performed	Not performed	> 1:8	Positive	6.12	10.5821	16.25	16.1455
T. pallidum-positive sample 29	Not performed	Not performed	> 1:8	Positive	1.5	14.225	1.15217	0.893939
T. pallidum-positive sample 30	Not performed	Not performed	> 1:8	Positive	4.09	10.3607	9.64674	6.79697
