# Supplementary material for: Performance of Treponema pallidum recombinant proteins in the serological diagnosis of syphilis
Source: PLoS One. 2020 Jun 18;15(6):e0234043. doi: 10.1371/journal.pone.0234043 (PMC7302711; doi:10.1371/journal.pone.0234043)
Supplement: S3 Table — (XLSX) [file pone.0234043.s003.xlsx]

## Sheet: S3 Table
Sample	Sera characterization				Phase 1 study
	Chemiluminescence	RPR	VDRL	FTA-ABS (IgG)	Reactivity Index (RI)
	Reactivity Index (RI)				TpN17	TpN47	TmpA
T. pallidum-negative sample 38	< 0.7	Not performed	< 1:2	Not performed	0.3	0.35	0.32
T. pallidum-negative sample 39	< 0.7	Not performed	< 1:2	Not performed	0.35	0.27	0.46
T. pallidum-negative sample 40	< 0.7	Not performed	< 1:2	Not performed	0.37	0.57	0.3
T. pallidum-negative sample 41	< 0.7	Not performed	< 1:2	Not performed	0.14	0.34	0.33
T. pallidum-negative sample 42	< 0.7	Not performed	< 1:2	Not performed	0.23	0.27	0.28
T. pallidum-negative sample 43	< 0.7	Not performed	< 1:2	Not performed	0.2	0.3	0.26
T. pallidum-negative sample 44	< 0.7	Not performed	< 1:2	Not performed	0.27	0.3	0.35
T. pallidum-negative sample 45	< 0.7	Not performed	< 1:2	Not performed	0.3	0.56	0.5
T. pallidum-negative sample 46	< 0.7	Not performed	< 1:2	Not performed	0.43	0.35	0.39
T. pallidum-negative sample 47	< 0.7	Not performed	< 1:2	Not performed	0.43	0.31	0.33
T. pallidum-negative sample 48	< 0.7	Not performed	< 1:2	Not performed	0.31	0.33	0.29
T. pallidum-negative sample 49	< 0.7	Not performed	< 1:2	Not performed	0.52	0.22	0.24
T. pallidum-negative sample 50	< 0.7	Not performed	< 1:2	Not performed	0.24	0.34	0.37
T. pallidum-negative sample 51	< 0.7	Not performed	< 1:2	Not performed	0.2	0.33	0.29
T. pallidum-negative sample 52	< 0.7	Not performed	< 1:2	Not performed	0.23	0.29	0.51
T. pallidum-negative sample 53	< 0.7	Not performed	< 1:2	Not performed	0.21	0.32	0.38
T. pallidum-negative sample 54	< 0.7	Not performed	< 1:2	Not performed	0.26	0.22	0.21
T. pallidum-negative sample 55	< 0.7	Not performed	< 1:2	Not performed	0.51	0.41	0.51
T. pallidum-negative sample 56	< 0.7	Not performed	< 1:2	Not performed	0.34	0.3	0.37
T. pallidum-negative sample 57	< 0.7	Not performed	< 1:2	Not performed	0.23	0.26	0.26
T. pallidum-negative sample 58	< 0.7	Not performed	< 1:2	Not performed	0.59	0.43	0.36
T. pallidum-negative sample 59	< 0.7	Not performed	< 1:2	Not performed	0.29	0.21	0.17
T. pallidum-negative sample 60	< 0.7	Not performed	< 1:2	Not performed	0.18	0.19	0.19
T. pallidum-negative sample 61	< 0.7	Not performed	< 1:2	Not performed	0.16	0.29	0.25
T. pallidum-negative sample 62	< 0.7	Not performed	< 1:2	Not performed	0.26	0.25	0.25
T. pallidum-negative sample 63	< 0.7	Not performed	< 1:2	Not performed	0.63	0.21	0.28
T. pallidum-negative sample 64	< 0.7	Not performed	< 1:2	Not performed	0.58	0.43	0.47
T. pallidum-negative sample 65	< 0.7	Not performed	< 1:2	Not performed	0.49	0.66	0.53
T. pallidum-negative sample 66	< 0.7	Not performed	< 1:2	Not performed	0.38	0.24	0.3
T. pallidum-negative sample 67	< 0.7	Not performed	< 1:2	Not performed	0.27	0.49	0.5
T. pallidum-negative sample 68	< 0.7	Not performed	< 1:2	Not performed	0.27	0.4	0.38
T. pallidum-negative sample 69	< 0.7	Not performed	< 1:2	Not performed	0.31	0.27	0.65
T. pallidum-negative sample 70	< 0.7	Not performed	< 1:2	Not performed	0.57	0.19	0.19
T. pallidum-negative sample 71	< 0.7	Not performed	< 1:2	Not performed	0.41	0.35	0.36
T. pallidum-negative sample 72	< 0.7	Not performed	< 1:2	Not performed	0.27	0.32	0.38
T. pallidum-negative sample 73	< 0.7	Not performed	< 1:2	Not performed	0.3	0.3	0.39
T. pallidum-negative sample 74	< 0.7	Not performed	< 1:2	Not performed	0.26	0.2	0.27
T. pallidum-negative sample 75	< 0.7	Not performed	< 1:2	Not performed	0.27	0.34	0.31
T. pallidum-negative sample 76	< 0.7	Not performed	< 1:2	Not performed	0.12	0.19	0.37
T. pallidum-negative sample 77	< 0.7	Not performed	< 1:2	Not performed	0.2	0.19	0.27
T. pallidum-negative sample 78	< 0.7	Not performed	< 1:2	Not performed	0.55	0.32	0.28
T. pallidum-negative sample 79	< 0.7	Not performed	< 1:2	Not performed	0.45	0.34	0.3
T. pallidum-negative sample 80	< 0.7	Not performed	< 1:2	Not performed	0.31	0.21	0.27
T. pallidum-negative sample 81	< 0.7	Not performed	< 1:2	Not performed	0.26	0.21	0.35
T. pallidum-negative sample 82	< 0.7	Not performed	< 1:2	Not performed	0.21	0.15	0.25
T. pallidum-negative sample 83	< 0.7	Not performed	< 1:2	Not performed	0.39	0.38	0.43
T. pallidum-negative sample 84	< 0.7	Not performed	< 1:2	Not performed	0.21	0.33	0.36
T. pallidum-negative sample 85	< 0.7	Not performed	< 1:2	Not performed	0.22	0.41	0.46
T. pallidum-negative sample 86	< 0.7	Not performed	< 1:2	Not performed	0.49	0.53	0.38
T. pallidum-negative sample 87	< 0.7	Not performed	< 1:2	Not performed	0.32	0.29	0.46
T. pallidum-negative sample 88	< 0.7	Not performed	< 1:2	Not performed	0.34	0.16	0.23
T. pallidum-negative sample 89	< 0.7	Not performed	< 1:2	Not performed	0.48	0.19	0.24
T. pallidum-negative sample 90	< 0.7	Not performed	< 1:2	Not performed	0.54	0.65	0.58
T. pallidum-negative sample 91	< 0.7	Not performed	< 1:2	Not performed	0.37	0.28	0.29
T. pallidum-negative sample 92	< 0.7	Not performed	< 1:2	Not performed	0.26	0.48	0.41
T. pallidum-negative sample 93	< 0.7	Not performed	< 1:2	Not performed	0.25	0.45	0.47
T. pallidum-negative sample 94	< 0.7	Not performed	< 1:2	Not performed	0.51	0.3	0.26
T. pallidum-negative sample 95	< 0.7	Not performed	< 1:2	Not performed	0.29	0.52	0.33
T. pallidum-negative sample 96	< 0.7	Not performed	< 1:2	Not performed	0.27	0.3	0.4
T. pallidum-negative sample 97	< 0.7	Not performed	< 1:2	Not performed	0.58	0.46	0.48
T. pallidum-negative sample 98	< 0.7	Not performed	< 1:2	Not performed	0.35	0.67	0.37
T. pallidum-negative sample 99	< 0.7	Not performed	< 1:2	Not performed	0.41	0.28	0.49
T. pallidum-negative sample 100	< 0.7	Not performed	< 1:2	Not performed	0.34	0.32	0.51
T. pallidum-negative sample 101	< 0.7	Not performed	< 1:2	Not performed	0.27	0.34	0.34
T. pallidum-negative sample 102	< 0.7	Not performed	< 1:2	Not performed	0.33	0.25	0.37
T. pallidum-negative sample 103	< 0.7	Not performed	< 1:2	Not performed	0.29	0.3	0.2
T. pallidum-negative sample 104	< 0.7	Not performed	< 1:2	Not performed	0.32	0.27	0.39
T. pallidum-negative sample 105	< 0.7	Not performed	< 1:2	Not performed	0.51	0.37	0.54
T. pallidum-negative sample 106	< 0.7	Not performed	< 1:2	Not performed	0.5	0.44	0.4
T. pallidum-negative sample 107	< 0.7	Not performed	< 1:2	Not performed	0.28	0.3	0.21
T. pallidum-negative sample 108	< 0.7	Not performed	< 1:2	Not performed	0.2	0.23	0.33
T. pallidum-negative sample 109	< 0.7	Not performed	< 1:2	Not performed	0.26	0.33	0.4
T. pallidum-negative sample 110	< 0.7	Not performed	< 1:2	Not performed	0.32	0.33	0.27
T. pallidum-negative sample 111	< 0.7	Not performed	< 1:2	Not performed	0.46	0.44	0.42
T. pallidum-negative sample 112	< 0.7	Not performed	< 1:2	Not performed	0.33	0.23	0.34
T. pallidum-negative sample 113	< 0.7	Not performed	< 1:2	Not performed	0.39	0.37	0.38
T. pallidum-negative sample 114	< 0.7	Not performed	< 1:2	Not performed	0.36	0.31	0.53
T. pallidum-negative sample 115	< 0.7	Not performed	< 1:2	Not performed	0.22	0.19	0.4
T. pallidum-negative sample 116	< 0.7	Not performed	< 1:2	Not performed	0.24	0.27	0.22
T. pallidum-negative sample 117	< 0.7	Not performed	< 1:2	Not performed	0.31	0.65	0.7
T. pallidum-negative sample 118	< 0.7	Not performed	< 1:2	Not performed	0.23	0.29	0.37
T. pallidum-negative sample 119	< 0.7	Not performed	< 1:2	Not performed	0.7	0.35	0.69
T. pallidum-negative sample 120	< 0.7	Not performed	< 1:2	Not performed	0.22	0.24	0.44
T. pallidum-negative sample 121	< 0.7	Not performed	< 1:2	Not performed	0.37	0.48	0.71
T. pallidum-negative sample 122	< 0.7	Not performed	< 1:2	Not performed	0.33	0.42	0.55
T. pallidum-negative sample 123	< 0.7	Not performed	< 1:2	Not performed	0.3	0.44	0.49
T. pallidum-negative sample 124	< 0.7	Not performed	< 1:2	Not performed	0.25	0.2	0.42
T. pallidum-negative sample 125	< 0.7	Not performed	< 1:2	Not performed	0.22	0.3	0.45
T. pallidum-negative sample 126	< 0.7	Not performed	< 1:2	Not performed	0.31	0.3	0.48
T. pallidum-negative sample 127	< 0.7	Not performed	< 1:2	Not performed	0.23	0.21	0.34
T. pallidum-negative sample 128	< 0.7	Not performed	< 1:2	Not performed	0.26	0.36	0.51
T. pallidum-negative sample 129	< 0.7	Not performed	< 1:2	Not performed	0.34	0.44	0.53
T. pallidum-negative sample 130	< 0.7	Not performed	< 1:2	Not performed	0.37	0.42	0.48
T. pallidum-negative sample 131	< 0.7	Not performed	< 1:2	Not performed	0.29	0.37	0.46
T. pallidum-negative sample 132	< 0.7	Not performed	< 1:2	Not performed	0.26	0.36	0.49
T. pallidum-negative sample 133	< 0.7	Not performed	< 1:2	Not performed	0.28	0.27	0.67
T. pallidum-negative sample 134	< 0.7	Not performed	< 1:2	Not performed	0.37	0.29	0.56
T. pallidum-negative sample 135	< 0.7	Not performed	< 1:2	Not performed	0.36	0.25	0.53
T. pallidum-negative sample 136	< 0.7	Not performed	< 1:2	Not performed	0.3	0.35	0.57
T. pallidum-negative sample 137	< 0.7	Not performed	< 1:2	Not performed	0.22	0.2	0.48
T. pallidum-negative sample 138	< 0.7	NEG	< 1:2	Not performed	0.25	0.58	0.56
T. pallidum-negative sample 139	< 0.7	NEG	< 1:2	Not performed	0.13	0.38	0.43
T. pallidum-negative sample 140	< 0.7	NEG	< 1:2	Not performed	0.15	0.45	0.63
T. pallidum-negative sample 141	< 0.7	NEG	< 1:2	Not performed	0.24	0.52	0.74
T. pallidum-negative sample 142	< 0.7	NEG	< 1:2	Not performed	0.11	0.62	0.5
T. pallidum-negative sample 143	< 0.7	NEG	< 1:2	Not performed	0.17	0.34	0.43
T. pallidum-negative sample 144	< 0.7	NEG	< 1:2	Not performed	0.09	0.38	0.39
T. pallidum-negative sample 145	< 0.7	NEG	< 1:2	Not performed	0.08	0.25	0.41
T. pallidum-negative sample 146	< 0.7	NEG	< 1:2	Not performed	0.22	0.44	0.54
T. pallidum-negative sample 147	< 0.7	NEG	< 1:2	Not performed	0.14	0.5	0.38
T. pallidum-negative sample 148	< 0.7	NEG	< 1:2	Not performed	0.14	0.53	0.34
T. pallidum-negative sample 149	< 0.7	NEG	< 1:2	Not performed	0.11	0.41	0.26
T. pallidum-negative sample 150	< 0.7	NEG	< 1:2	Not performed	0.15	0.36	0.44
T. pallidum-negative sample 151	< 0.7	NEG	< 1:2	Not performed	0.08	0.74	0.44
T. pallidum-negative sample 152	< 0.7	NEG	< 1:2	Not performed	0.13	0.55	0.61
T. pallidum-negative sample 153	< 0.7	NEG	< 1:2	Not performed	0.07	0.61	0.42
T. pallidum-negative sample 154	< 0.7	NEG	< 1:2	Not performed	0.05	0.42	0.31
T. pallidum-negative sample 155	< 0.7	NEG	< 1:2	Not performed	0.08	0.22	0.21
T. pallidum-negative sample 156	< 0.7	NEG	< 1:2	Not performed	0.06	0.43	0.34
T. pallidum-negative sample 157	< 0.7	NEG	< 1:2	Not performed	0.08	0.85	0.42
T. pallidum-negative sample 158	< 0.7	NEG	< 1:2	Not performed	0.06	0.35	0.38
T. pallidum-negative sample 159	< 0.7	NEG	< 1:2	Not performed	0.08	0.47	0.37
T. pallidum-negative sample 160	< 0.7	NEG	< 1:2	Not performed	0.12	0.63	0.55
T. pallidum-negative sample 161	< 0.7	NEG	< 1:2	Not performed	0.08	0.47	0.27
T. pallidum-negative sample 162	< 0.7	NEG	< 1:2	Not performed	0.06	0.49	0.3
T. pallidum-negative sample 163	< 0.7	NEG	< 1:2	Not performed	0.14	0.1	0.54
T. pallidum-negative sample 164	< 0.7	NEG	< 1:2	Not performed	0.09	0.61	0.39
T. pallidum-negative sample 165	< 0.7	NEG	< 1:2	Not performed	0.08	0.62	0.64
T. pallidum-negative sample 166	< 0.7	NEG	< 1:2	Not performed	0.07	0.35	0.23
T. pallidum-negative sample 167	< 0.7	NEG	< 1:2	Not performed	0.09	0.76	0.57
T. pallidum-negative sample 168	< 0.7	NEG	< 1:2	Not performed	0.11	0.61	0.61
T. pallidum-negative sample 169	< 0.7	NEG	< 1:2	Not performed	0.08	0.63	0.38
T. pallidum-negative sample 170	< 0.7	NEG	< 1:2	Not performed	0.08	0.46	0.24
T. pallidum-negative sample 171	< 0.7	NEG	< 1:2	Not performed	0.09	0.54	0.38
T. pallidum-negative sample 172	< 0.7	NEG	< 1:2	Not performed	0.1	0.63	0.43
T. pallidum-negative sample 173	< 0.7	NEG	< 1:2	Not performed	0.06	0.46	0.49
T. pallidum-negative sample 174	< 0.7	NEG	< 1:2	Not performed	0.08	0.53	0.45
T. pallidum-negative sample 175	< 0.7	NEG	< 1:2	Not performed	0.06	0.53	0.36
T. pallidum-negative sample 176	< 0.7	NEG	< 1:2	NEG	0.18	1.04	0.81
T. pallidum-negative sample 177	< 0.7	NEG	< 1:2	Not performed	0.05	0.31	0.28
T. pallidum-negative sample 178	< 0.7	NEG	< 1:2	Not performed	0.07	0.43	0.33
T. pallidum-negative sample 179	< 0.7	NEG	< 1:2	Not performed	0.08	0.48	0.33
T. pallidum-negative sample 180	< 0.7	NEG	< 1:2	Not performed	0.07	0.67	0.4
T. pallidum-negative sample 181	< 0.7	NEG	< 1:2	Not performed	0.1	0.43	0.6
T. pallidum-negative sample 182	< 0.7	NEG	< 1:2	Not performed	0.08	0.78	0.53
T. pallidum-negative sample 183	< 0.7	NEG	< 1:2	Not performed	0.1	0.69	0.59
T. pallidum-negative sample 184	< 0.7	NEG	< 1:2	Not performed	0.08	0.69	0.51
T. pallidum-negative sample 185	< 0.7	NEG	< 1:2	Not performed	0.08	0.59	0.38
T. pallidum-negative sample 186	< 0.7	NEG	< 1:2	Not performed	0.08	0.62	0.33
T. pallidum-negative sample 187	< 0.7	NEG	< 1:2	Not performed	0.07	0.42	0.45
T. pallidum-negative sample 188	< 0.7	NEG	< 1:2	Not performed	0.07	0.43	0.26
T. pallidum-negative sample 189	< 0.7	NEG	< 1:2	Not performed	0.09	0.41	0.38
T. pallidum-negative sample 190	< 0.7	NEG	< 1:2	Not performed	0.08	0.37	0.36
T. pallidum-negative sample 191	< 0.7	NEG	< 1:2	Not performed	0.09	0.29	0.27
T. pallidum-negative sample 192	< 0.7	NEG	< 1:2	Not performed	0.07	0.37	0.47
T. pallidum-negative sample 193	< 0.7	NEG	< 1:2	Not performed	0.09	0.5	0.4
T. pallidum-negative sample 194	< 0.7	NEG	< 1:2	Not performed	0.06	0.32	0.22
T. pallidum-negative sample 195	< 0.7	NEG	< 1:2	Not performed	0.08	0.22	0.33
T. pallidum-negative sample 196	< 0.7	NEG	< 1:2	Not performed	0.05	0.2	0.19
T. pallidum-negative sample 197	< 0.7	NEG	< 1:2	Not performed	0.07	0.27	0.3
T. pallidum-negative sample 198	< 0.7	NEG	< 1:2	Not performed	0.07	0.59	0.37
T. pallidum-negative sample 199	< 0.7	NEG	< 1:2	Not performed	0.08	0.53	0.38
T. pallidum-negative sample 200	< 0.7	NEG	< 1:2	Not performed	0.06	0.27	0.46
T. pallidum-negative sample 201	< 0.7	NEG	< 1:2	Not performed	0.06	0.29	0.33
T. pallidum-negative sample 202	< 0.7	NEG	< 1:2	Not performed	0.11	0.48	0.7
T. pallidum-negative sample 203	< 0.7	NEG	< 1:2	Not performed	0.08	0.39	0.32
T. pallidum-negative sample 204	< 0.7	NEG	< 1:2	Not performed	0.12	0.51	0.56
T. pallidum-negative sample 205	< 0.7	NEG	< 1:2	Not performed	0.07	0.42	0.32
T. pallidum-negative sample 206	< 0.7	NEG	< 1:2	Not performed	0.09	0.69	0.72
T. pallidum-negative sample 207	< 0.7	NEG	< 1:2	Not performed	0.05	0.3	0.43
T. pallidum-negative sample 208	< 0.7	NEG	< 1:2	Not performed	0.12	0.47	0.51
T. pallidum-negative sample 209	< 0.7	NEG	< 1:2	Not performed	0.13	0.61	0.44
T. pallidum-negative sample 210	< 0.7	NEG	< 1:2	Not performed	0.11	0.39	0.36
T. pallidum-negative sample 211	< 0.7	NEG	< 1:2	Not performed	0.09	0.44	0.48
T. pallidum-negative sample 212	< 0.7	NEG	< 1:2	Not performed	0.08	0.41	0.35
T. pallidum-negative sample 213	< 0.7	NEG	< 1:2	Not performed	0.06	0.32	0.47
T. pallidum-negative sample 214	< 0.7	NEG	< 1:2	Not performed	0.08	0.37	0.59
T. pallidum-negative sample 215	< 0.7	NEG	< 1:2	Not performed	0.09	0.61	0.43
T. pallidum-negative sample 216	< 0.7	NEG	< 1:2	Not performed	0.07	0.56	0.44
T. pallidum-negative sample 217	< 0.7	NEG	< 1:2	Not performed	0.07	0.4	0.41
T. pallidum-negative sample 218	< 0.7	NEG	< 1:2	Not performed	0.08	0.44	0.41
T. pallidum-negative sample 219	< 0.7	NEG	< 1:2	Not performed	0.1	0.46	0.45
T. pallidum-negative sample 220	< 0.7	NEG	< 1:2	Not performed	0.07	0.27	0.29
T. pallidum-negative sample 221	< 0.7	NEG	< 1:2	Not performed	0.09	0.52	0.38
T. pallidum-negative sample 222	< 0.7	NEG	< 1:2	Not performed	0.05	0.33	0.29
T. pallidum-negative sample 223	< 0.7	NEG	< 1:2	Not performed	0.08	0.44	0.33
T. pallidum-negative sample 224	< 0.7	NEG	< 1:2	Not performed	0.07	0.57	0.45
T. pallidum-negative sample 225	< 0.7	NEG	< 1:2	Not performed	0.09	0.46	0.52
T. pallidum-negative sample 226	< 0.7	NEG	< 1:2	Not performed	0.07	0.68	0.3
T. pallidum-negative sample 227	< 0.7	NEG	< 1:2	Not performed	0.09	0.47	0.67
T. pallidum-negative sample 228	< 0.7	NEG	< 1:2	Not performed	0.08	0.35	0.29
T. pallidum-negative sample 229	< 0.7	NEG	< 1:2	Not performed	0.07	0.6	0.47
T. pallidum-negative sample 230	< 0.7	NEG	< 1:2	Not performed	0.07	0.3	0.32
T. pallidum-negative sample 231	< 0.7	NEG	< 1:2	Not performed	0.07	0.71	0.34
T. pallidum-negative sample 232	< 0.7	NEG	< 1:2	Not performed	0.08	0.39	0.49
T. pallidum-negative sample 233	< 0.7	NEG	< 1:2	Not performed	0.06	0.47	0.33
T. pallidum-negative sample 234	< 0.7	NEG	< 1:2	Not performed	0.05	0.4	0.34
T. pallidum-negative sample 235	< 0.7	NEG	< 1:2	Not performed	0.07	0.61	0.55
T. pallidum-negative sample 236	< 0.7	NEG	< 1:2	Not performed	0.07	0.64	0.63
T. pallidum-negative sample 237	< 0.7	NEG	< 1:2	Not performed	0.05	0.47	0.32
T. pallidum-negative sample 238	< 0.7	NEG	< 1:2	Not performed	0.06	0.45	0.25
T. pallidum-negative sample 239	< 0.7	NEG	< 1:2	Not performed	0.06	0.29	0.16
T. pallidum-negative sample 240	< 0.7	NEG	< 1:2	Not performed	0.07	0.35	0.22
T. pallidum-negative sample 241	< 0.7	NEG	< 1:2	Not performed	0.06	0.41	0.41
T. pallidum-negative sample 242	< 0.7	NEG	< 1:2	Not performed	0.06	0.49	0.38
T. pallidum-negative sample 243	< 0.7	NEG	< 1:2	Not performed	0.08	0.58	0.55
T. pallidum-negative sample 244	< 0.7	NEG	< 1:2	Not performed	0.12	0.45	0.63
T. pallidum-negative sample 245	< 0.7	NEG	< 1:2	NEG	0.11	0.4	0.97
T. pallidum-negative sample 246	< 0.7	NEG	< 1:2	Not performed	0.1	0.49	0.74
T. pallidum-negative sample 247	< 0.7	NEG	< 1:2	Not performed	0.07	0.39	0.37
T. pallidum-negative sample 248	< 0.7	NEG	< 1:2	Not performed	0.08	0.72	0.37
T. pallidum-negative sample 249	< 0.7	NEG	< 1:2	Not performed	0.07	0.46	0.43
T. pallidum-negative sample 250	< 0.7	NEG	< 1:2	Not performed	0.08	0.52	0.45
T. pallidum-negative sample 251	< 0.7	NEG	< 1:2	Not performed	0.05	0.32	0.31
T. pallidum-negative sample 252	< 0.7	NEG	< 1:2	Not performed	0.11	0.53	0.52
T. pallidum-negative sample 253	< 0.7	NEG	< 1:2	Not performed	0.08	0.42	0.52
T. pallidum-negative sample 254	< 0.7	NEG	< 1:2	Not performed	0.08	0.2	0.31
T. pallidum-negative sample 255	< 0.7	NEG	< 1:2	Not performed	0.09	0.35	0.61
T. pallidum-negative sample 256	< 0.7	NEG	< 1:2	Not performed	0.06	0.62	0.3
T. pallidum-negative sample 257	< 0.7	NEG	< 1:2	Not performed	0.03	0.14	0.15
T. pallidum-negative sample 258	< 0.7	NEG	< 1:2	Not performed	0.08	0.38	0.44
T. pallidum-negative sample 259	< 0.7	NEG	< 1:2	Not performed	0.1	0.19	0.3
T. pallidum-negative sample 260	< 0.7	NEG	< 1:2	Not performed	0.08	0.3	0.37
T. pallidum-negative sample 261	< 0.7	NEG	< 1:2	Not performed	0.06	0.2	0.39
T. pallidum-negative sample 262	< 0.7	NEG	< 1:2	Not performed	0.1	0.56	0.57
T. pallidum-negative sample 263	< 0.7	NEG	< 1:2	Not performed	0.09	0.33	0.47
T. pallidum-negative sample 264	< 0.7	NEG	< 1:2	Not performed	0.12	0.33	0.44
T. pallidum-negative sample 265	< 0.7	NEG	< 1:2	Not performed	0.11	0.52	0.38
T. pallidum-negative sample 266	< 0.7	NEG	< 1:2	Not performed	0.01	0.43	0.44
T. pallidum-negative sample 267	< 0.7	NEG	< 1:2	Not performed	0.08	0.31	0.41
T. pallidum-negative sample 268	< 0.7	NEG	< 1:2	Not performed	0.1	0.33	0.5
T. pallidum-negative sample 269	< 0.7	NEG	< 1:2	Not performed	0.08	0.37	0.59
T. pallidum-negative sample 270	< 0.7	NEG	< 1:2	Not performed	0.06	0.33	0.55
T. pallidum-negative sample 271	< 0.7	NEG	< 1:2	Not performed	0.05	0.22	0.36
T. pallidum-negative sample 272	< 0.7	NEG	< 1:2	Not performed	0.07	0.41	0.4
T. pallidum-negative sample 273	< 0.7	NEG	< 1:2	Not performed	0.05	0.35	0.3
T. pallidum-negative sample 274	< 0.7	NEG	< 1:2	Not performed	0.03	0.34	0.33
T. pallidum-negative sample 275	< 0.7	NEG	< 1:2	Not performed	0.07	0.43	0.46
T. pallidum-negative sample 276	< 0.7	NEG	< 1:2	Not performed	0.05	0.31	0.48
T. pallidum-negative sample 277	< 0.7	NEG	< 1:2	Not performed	0.06	0.25	0.89
T. pallidum-negative sample 278	< 0.7	NEG	< 1:2	Not performed	0.03	0.18	0.28
T. pallidum-negative sample 279	< 0.7	NEG	< 1:2	Not performed	0.06	0.42	0.59
T. pallidum-negative sample 280	< 0.7	NEG	< 1:2	Not performed	0.08	0.34	0.51
T. pallidum-negative sample 281	< 0.7	NEG	< 1:2	Not performed	0.06	0.4	0.58
T. pallidum-negative sample 282	< 0.7	NEG	< 1:2	Not performed	0.05	0.22	0.27
T. pallidum-negative sample 283	< 0.7	NEG	< 1:2	Not performed	0.07	0.41	0.59
T. pallidum-negative sample 284	< 0.7	NEG	< 1:2	Not performed	0.08	0.42	0.34
T. pallidum-negative sample 285	< 0.7	NEG	< 1:2	Not performed	0.08	0.52	0.45
T. pallidum-negative sample 286	< 0.7	NEG	< 1:2	Not performed	0.07	0.36	0.32
T. pallidum-negative sample 287	< 0.7	NEG	< 1:2	Not performed	0.05	0.23	0.56
T. pallidum-negative sample 288	< 0.7	NEG	< 1:2	Not performed	0.06	0.42	0.41
T. pallidum-negative sample 289	< 0.7	NEG	< 1:2	Not performed	0.06	0.3	0.35
T. pallidum-negative sample 290	< 0.7	NEG	< 1:2	Not performed	0.07	0.45	0.43
T. pallidum-negative sample 291	< 0.7	NEG	< 1:2	Not performed	0.08	0.77	0.39
T. pallidum-negative sample 292	< 0.7	NEG	< 1:2	Not performed	0.06	0.46	0.46
T. pallidum-negative sample 293	< 0.7	NEG	< 1:2	Not performed	0.05	0.18	0.2
T. pallidum-negative sample 294	< 0.7	NEG	< 1:2	Not performed	0.09	0.36	0.7
T. pallidum-negative sample 295	< 0.7	NEG	< 1:2	Not performed	0.03	0.17	0.45
T. pallidum-negative sample 296	< 0.7	NEG	< 1:2	Not performed	0.08	0.41	0.67
T. pallidum-negative sample 297	< 0.7	NEG	< 1:2	Not performed	0.04	0.41	0.38
T. pallidum-negative sample 298	< 0.7	NEG	< 1:2	Not performed	0.06	0.66	0.48
T. pallidum-negative sample 299	< 0.7	NEG	< 1:2	Not performed	0.19	0.38	0.33
T. pallidum-negative sample 300	< 0.7	NEG	< 1:2	Not performed	0.05	0.29	0.36
T. pallidum-negative sample 301	< 0.7	NEG	< 1:2	Not performed	0.07	0.43	0.64
T. pallidum-negative sample 302	< 0.7	NEG	< 1:2	Not performed	0.06	0.29	0.3
T. pallidum-negative sample 303	< 0.7	NEG	< 1:2	Not performed	0.07	0.31	0.26
T. pallidum-negative sample 304	< 0.7	NEG	< 1:2	Not performed	0.11	0.49	0.4
T. pallidum-negative sample 305	< 0.7	NEG	< 1:2	Not performed	0.05	0.32	0.26
T. pallidum-negative sample 306	< 0.7	NEG	< 1:2	Not performed	0.06	0.49	0.51
T. pallidum-negative sample 307	< 0.7	NEG	< 1:2	Not performed	0.1	0.31	0.47
T. pallidum-negative sample 308	< 0.7	NEG	< 1:2	Not performed	0.16	0.57	0.54
T. pallidum-negative sample 309	< 0.7	NEG	< 1:2	Not performed	0.13	0.46	0.44
T. pallidum-negative sample 310	< 0.7	NEG	< 1:2	Not performed	0.1	0.36	0.44
T. pallidum-negative sample 311	< 0.7	NEG	< 1:2	Not performed	0.16	0.52	0.42
T. pallidum-negative sample 312	< 0.7	NEG	< 1:2	Not performed	0.1	0.45	0.36
T. pallidum-negative sample 313	< 0.7	NEG	< 1:2	Not performed	0.19	0.5	0.48
T. pallidum-negative sample 314	< 0.7	NEG	< 1:2	Not performed	0.11	0.45	0.37
T. pallidum-negative sample 315	< 0.7	NEG	< 1:2	Not performed	0.15	0.59	0.46
T. pallidum-negative sample 316	< 0.7	NEG	< 1:2	Not performed	0.12	0.38	0.39
T. pallidum-negative sample 317	< 0.7	NEG	< 1:2	Not performed	0.15	0.53	0.58
T. pallidum-negative sample 318	< 0.7	NEG	< 1:2	Not performed	0.16	0.41	0.42
T. pallidum-negative sample 319	< 0.7	NEG	< 1:2	Not performed	0.11	0.52	0.49
T. pallidum-negative sample 320	< 0.7	NEG	< 1:2	Not performed	0.08	0.34	0.52
T. pallidum-negative sample 321	< 0.7	NEG	< 1:2	Not performed	0.1	0.32	0.31
T. pallidum-negative sample 322	< 0.7	NEG	< 1:2	Not performed	0.1	0.36	0.26
T. pallidum-negative sample 323	< 0.7	NEG	< 1:2	Not performed	0.09	0.32	0.42
T. pallidum-negative sample 324	< 0.7	NEG	< 1:2	Not performed	0.16	0.46	0.78
T. pallidum-negative sample 325	< 0.7	NEG	< 1:2	Not performed	0.09	0.33	0.27
T. pallidum-negative sample 326	< 0.7	NEG	< 1:2	Not performed	0.17	0.5	0.44
T. pallidum-negative sample 327	< 0.7	NEG	< 1:2	Not performed	0.12	0.54	0.78
T. pallidum-negative sample 328	< 0.7	NEG	< 1:2	Not performed	0.13	0.39	0.6
T. pallidum-negative sample 329	< 0.7	NEG	< 1:2	Not performed	0.14	0.39	0.64
T. pallidum-negative sample 330	< 0.7	NEG	< 1:2	Not performed	0.15	0.48	0.58
T. pallidum-negative sample 331	< 0.7	NEG	< 1:2	Not performed	0.09	0.29	0.31
T. pallidum-negative sample 332	< 0.7	NEG	< 1:2	Not performed	0.25	0.78	0.85
T. pallidum-negative sample 333	< 0.7	NEG	< 1:2	Not performed	0.12	0.28	0.5
T. pallidum-negative sample 334	< 0.7	NEG	< 1:2	Not performed	0.18	0.45	0.57
T. pallidum-negative sample 335	< 0.7	NEG	< 1:2	Not performed	0.15	0.72	0.44
T. pallidum-negative sample 336	< 0.7	NEG	< 1:2	Not performed	0.1	0.23	0.29
T. pallidum-negative sample 337	< 0.7	NEG	< 1:2	Not performed	0.17	0.34	0.51
T. pallidum-negative sample 338	< 0.7	NEG	< 1:2	Not performed	0.23	0.85	0.3
T. pallidum-positive sample 31	> 10.0	Not performed	1:256	Not performed	3.43	1.71	2.3
T. pallidum-positive sample 32	> 10.0	Not performed	1:16	POS	0.44	0.18	0.44
T. pallidum-positive sample 33	> 10.0	Not performed	1:8	POS	0.99	0.14	0.57
T. pallidum-positive sample 34	> 10.0	Not performed	> 1:8	POS	0.79	0.45	1.39
T. pallidum-positive sample 35	> 10.0	Not performed	1:4	POS	1.14	0.29	0.82
T. pallidum-positive sample 36	> 10.0	Not performed	> 1:8	POS	3.54	3.16	5.53
T. pallidum-positive sample 37	> 10.0	Not performed	< 1:2	POS	0.56	0.42	0.83
T. pallidum-positive sample 38	> 10.0	Not performed	1:256	POS	3.14	1.27	4.35
T. pallidum-positive sample 39	> 10.0	Not performed	< 1:2	POS	0.86	0.91	0.86
T. pallidum-positive sample 40	> 10.0	Not performed	1:2	POS	0.63	0.59	0.75
T. pallidum-positive sample 41	> 10.0	Not performed	1:2	POS	0.44	0.33	0.51
T. pallidum-positive sample 42	>10.0	Not performed	1:2	POS	1.28	0.32	0.42
T. pallidum-positive sample 43	> 10.0	Not performed	1:2	POS	0.63	0.66	0.88
T. pallidum-positive sample 44	>10.0	Not performed	< 1:2	POS	0.23	0.74	0.46
T. pallidum-positive sample 45	> 10.0	Not performed	1:2	POS	1.05	0.51	0.83
T. pallidum-positive sample 46	>10.0	Not performed	<1:2	POS	0.38	0.25	0.45
T. pallidum-positive sample 47	> 10.0	Not performed	> 1:8	POS	1.13	0.67	1.14
T. pallidum-positive sample 48	> 10.0	Not performed	Not performed	POS	0.33	0.27	0.5
T. pallidum-positive sample 49	> 10.0	Not performed	> 1:8	POS	0.59	0.29	1.11
T. pallidum-positive sample 50	>10.0	Not performed	<1:2	POS	0.37	0.23	0.57
T. pallidum-positive sample 51	> 10.0	Not performed	> 1:8	POS	2.03	1.26	1.46
T. pallidum-positive sample 52	> 10.0	Not performed	1:256	POS	2.96	1.95	2.92
T. pallidum-positive sample 53	> 10.0	Not performed	Not performed	POS	0.27	0.17	0.39
T. pallidum-positive sample 54	> 10.0	Not performed	1:8	POS	0.83	0.49	0.76
T. pallidum-positive sample 55	> 10.0	Not performed	> 1:8	POS	3.7	0.86	4.54
T. pallidum-positive sample 56	> 10.0	Not performed	< 1:2	POS	0.22	0.23	0.33
T. pallidum-positive sample 57	> 10.0	Not performed	> 1:8	POS	2.48	0.66	2.02
T. pallidum-positive sample 58	> 10.0	Not performed	> 1:8	POS	1.36	0.49	1.67
T. pallidum-positive sample 59	> 10.0	Not performed	1:2	POS	0.2	0.33	0.69
T. pallidum-positive sample 60	> 10.0	Not performed	< 1:2	POS	0.79	0.49	0.67
T. pallidum-positive sample 61	> 10.0	Not performed	1:32	POS	1.84	0.24	1.66
T. pallidum-positive sample 62	> 10.0	Not performed	< 1:2	POS	0.29	0.21	0.37
T. pallidum-positive sample 63	> 10.0	Not performed	< 1:2	POS	0.86	0.6	0.89
T. pallidum-positive sample 64	> 10.0	Not performed	> 1:8	POS	1.05	0.99	1.49
T. pallidum-positive sample 65	> 10.0	Not performed	< 1:2	POS	0.23	0.1	0.3
T. pallidum-positive sample 66	> 10.0	Not performed	< 1:2	POS	0.36	0.31	0.38
T. pallidum-positive sample 67	> 10.0	Not performed	1:32	POS	1.18	0.19	1.46
T. pallidum-positive sample 68	> 10.0	Not performed	> 1:8	POS	1.9	0.92	1.33
T. pallidum-positive sample 69	> 10.0	Not performed	> 1:8	POS	1.86	1.91	1.21
T. pallidum-positive sample 70	> 10.0	Not performed	< 1:2	POS	0.17	0.2	0.3
T. pallidum-positive sample 71	> 10.0	Not performed	< 1:2	POS	0.4	0.17	0.36
T. pallidum-positive sample 72	> 10.0	Not performed	> 1:8	POS	0.49	0.25	0.64
T. pallidum-positive sample 73	> 10.0	Not performed	< 1:2	POS	0.31	0.26	0.66
T. pallidum-positive sample 74	>70.0	POS	> 1:8	POS	2.34	1.21	1.81
T. pallidum-positive sample 75	> 70.0	POS	> 1:8	POS	2.88	2.36	2.39
T. pallidum-positive sample 76	>70.0	POS	> 1:8	POS	1.38	1.35	1.33
T. pallidum-positive sample 77	29.00	POS	> 1:8	POS	1.1	0.56	0.47
T. pallidum-positive sample 78	67.80	POS	> 1:8	POS	2.64	2.06	4.73
T. pallidum-positive sample 79	> 70.0	POS	> 1:8	POS	2.38	3.13	3.44
T. pallidum-positive sample 80	44.10	POS	> 1:8	POS	2.87	0.56	1.25
T. pallidum-positive sample 81	68.90	POS	> 1:8	POS	1.44	0.59	0.85
T. pallidum-positive sample 82	44.20	POS	> 1:8	POS	2.08	1.12	1.81
T. pallidum-positive sample 83	38.90	POS	> 1:8	POS	2.26	2.98	3.52
T. pallidum-positive sample 84	29.00	POS	> 1:8	POS	1.35	1.28	0.96
T. pallidum-positive sample 85	> 70.0	POS	> 1:8	POS	2.08	2.08	2.99
T. pallidum-positive sample 86	308.50	POS	> 1:8	POS	0.94	0.58	0.44
T. pallidum-positive sample 87	28.30	POS	> 1:8	POS	2.49	1.14	1.48
T. pallidum-positive sample 88	141.90	POS	> 1:8	POS	1.36	0.39	0.34
T. pallidum-positive sample 89	> 70.0	POS	> 1:8	POS	1.13	0.46	0.46
T. pallidum-positive sample 90	22.00	POS	> 1:8	POS	1.97	0.48	1.24
T. pallidum-positive sample 91	4.40	POS	> 1:8	POS	3.32	3.54	4.69
T. pallidum-positive sample 92	> 70.0	POS	> 1:8	POS	1.23	2.57	1.98
T. pallidum-positive sample 93	> 70.0	POS	> 1:8	POS	2.14	1.39	1.43
T. pallidum-positive sample 94	> 70.0	POS	> 1:8	POS	1.8	1.21	1.95
T. pallidum-positive sample 95	> 70.0	POS	> 1:8	POS	1.76	1.04	1.42
T. pallidum-positive sample 96	> 70.0	POS	> 1:8	POS	1.24	0.27	0.94
T. pallidum-positive sample 97	> 70.0	POS	> 1:8	POS	3.5	2.71	3.54
T. pallidum-positive sample 98	> 70.0	POS	> 1:8	POS	1.68	1.39	1.12
T. pallidum-positive sample 99	Not performed	POS	> 1:8	POS	6.11	3.73	3.26
T. pallidum-positive sample 100	Not performed	POS	> 1:8	POS	1.67	1.62	2.32
T. pallidum-positive sample 101	Not performed	POS	> 1:8	POS	0.3	0.75	0.92
T. pallidum-positive sample 102	Not performed	POS	> 1:8	POS	0.32	0.74	0.96
T. pallidum-positive sample 103	Not performed	POS	> 1:8	POS	1.36	1.44	1.15
T. pallidum-positive sample 104	Not performed	POS	> 1:8	POS	0.63	1.1	1.3
T. pallidum-positive sample 105	Not performed	POS	> 1:8	POS	2.2	1.41	1.85
T. pallidum-positive sample 106	29.2533	POS	> 1:8	POS	0.57	0.79	0.99
T. pallidum-positive sample 107	32.1	POS	> 1:8	POS	0.94	1.76	2.39
T. pallidum-positive sample 108	40.56	POS	> 1:8	POS	2.02	3.7	4.06
T. pallidum-positive sample 109	30.86	POS	> 1:8	POS	1.58	0.72	2.5
T. pallidum-positive sample 110	30.64	POS	> 1:8	POS	0.75	0.88	1.47
T. pallidum-positive sample 111	38.45	POS	> 1:8	POS	0.42	4.27	5.88
T. pallidum-positive sample 112	35.5067	POS	> 1:8	POS	2.29	0.95	2.39
T. pallidum-positive sample 113	39	POS	> 1:8	POS	2.73	1.78	2.07
T. pallidum-positive sample 114	27.1933	POS	> 1:8	POS	1.13	0.89	1.07
T. pallidum-positive sample 115	31.19	POS	> 1:8	POS	1.45	1.24	1.88
T. pallidum-positive sample 116	37.9133	POS	> 1:8	POS	3.56	0.75	1.92
T. pallidum-positive sample 117	35.3867	POS	> 1:8	POS	1.11	0.8	2.88
T. pallidum-positive sample 118	40.1233	POS	> 1:8	POS	3.23	3.44	4.09
T. pallidum-positive sample 119	37.8133	POS	> 1:8	POS	1.45	0.4	1.02
T. pallidum-positive sample 120	43.7233	POS	> 1:8	POS	3.82	4.62	6.51
T. pallidum-positive sample 121	11.85	POS	> 1:8	POS	0.26	0.42	0.28
T. pallidum-positive sample 122	40.2167	POS	> 1:8	POS	3.49	1.72	2.42
T. pallidum-positive sample 123	25.3033	POS	> 1:8	POS	0.43	0.31	0.68
T. pallidum-positive sample 124	29.4967	POS	> 1:8	POS	0.64	1.13	1.29
T. pallidum-positive sample 125	37.6533	POS	> 1:8	POS	1.18	1.21	1.5
T. pallidum-positive sample 126	34.0467	POS	> 1:8	POS	1.62	2.92	4.36
T. pallidum-positive sample 127	41.8033	POS	> 1:8	POS	4.68	5.92	6.83
T. pallidum-positive sample 128	36.01	POS	> 1:8	POS	1.44	0.76	1.38
T. pallidum-positive sample 129	41.8067	POS	> 1:8	POS	0.74	4.7	5.43
T. pallidum-positive sample 130	45.1367	POS	> 1:8	POS	3.95	5.13	5.71
T. pallidum-positive sample 131	39.0767	POS	> 1:8	POS	4.16	1.64	2.48
T. pallidum-positive sample 132	41.7467	POS	> 1:8	POS	4.41	1.64	2.02
T. pallidum-positive sample 133	16.8167	POS	> 1:8	POS	0.52	0.46	0.43
T. pallidum-positive sample 134	19.09	POS	> 1:8	POS	0.24	0.44	0.49
T. pallidum-positive sample 135	38.7567	POS	> 1:8	POS	1.6	1.82	2.03
T. pallidum-positive sample 136	40.4733	POS	> 1:8	POS	1.67	2.23	2.88
T. pallidum-positive sample 137	29.9467	POS	> 1:8	POS	1.69	0.79	1.34
T. pallidum-positive sample 138	41	POS	> 1:8	POS	3.51	1.49	2.84
T. pallidum-positive sample 139	40.99	POS	> 1:8	POS	1.69	3.94	5.47
T. pallidum-positive sample 140	38.6467	POS	> 1:8	POS	2.79	2.23	3.8
T. pallidum-positive sample 141	39.94	POS	> 1:8	POS	1.45	3.16	4.7
T. pallidum-positive sample 142	41.9733	POS	> 1:8	POS	2.49	1.57	5.12
T. pallidum-positive sample 143	31.3167	POS	> 1:8	POS	0.86	1.74	1.37
T. pallidum-positive sample 144	34.2633	POS	> 1:8	POS	2.22	2.9	5.11
T. pallidum-positive sample 145	19.65	POS	> 1:8	POS	0.3	0.41	0.42
T. pallidum-positive sample 146	35.65	POS	> 1:8	POS	1.51	0.7	1.01
T. pallidum-positive sample 147	26.08	POS	> 1:8	POS	0.55	0.38	0.4
T. pallidum-positive sample 148	37.41	POS	> 1:8	POS	2.71	1.59	1.95
T. pallidum-positive sample 149	30.04	POS	> 1:8	POS	1.57	1.23	2
T. pallidum-positive sample 150	29.98	POS	> 1:8	POS	1.66	1.31	2.28
T. pallidum-positive sample 151	54.98	POS	> 1:8	POS	2.81	1.53	2.71
T. pallidum-positive sample 152	41.23	POS	> 1:8	POS	1.13	0.72	1.49
T. pallidum-positive sample 153	39.2833	POS	> 1:8	POS	2.73	3.93	4.52
T. pallidum-positive sample 154	38.66	POS	> 1:8	POS	2.58	1.31	1.87
T. pallidum-positive sample 155	41.5233	POS	> 1:8	POS	2.93	4.85	6.72
T. pallidum-positive sample 156	37.5	POS	> 1:8	POS	3.13	3.12	5.58
T. pallidum-positive sample 157	37.6267	POS	> 1:8	POS	2.16	2.02	4.31
T. pallidum-positive sample 158	37.21	POS	> 1:8	POS	2.26	3.19	4.26
T. pallidum-positive sample 159	36.54	POS	> 1:8	POS	1.79	1.61	3.09
T. pallidum-positive sample 160	38.37	POS	> 1:8	POS	1.52	3.91	5.3
T. pallidum-positive sample 161	35.9267	POS	> 1:8	POS	1.53	3.2	5.48
T. pallidum-positive sample 162	38.0333	POS	> 1:8	POS	1.79	2.7	7.19
T. pallidum-positive sample 163	31.91	POS	> 1:8	POS	1.36	0.91	1.99
T. pallidum-positive sample 164	35.8367	POS	> 1:8	POS	1.74	1.6	3.75
T. pallidum-positive sample 165	37.19	POS	> 1:8	POS	1.55	3.42	6.41
T. pallidum-positive sample 166	31.2833	POS	> 1:8	POS	1.23	1.3	1.71
T. pallidum-positive sample 167	34.3033	POS	> 1:8	POS	1.66	3.81	5.29
T. pallidum-positive sample 168	36.7767	POS	> 1:8	POS	1.73	2.76	5.36
T. pallidum-positive sample 169	39.0567	POS	> 1:8	POS	1.85	4.38	6.32
T. pallidum-positive sample 170	38.7633	POS	> 1:8	POS	1.92	3.45	3.25
T. pallidum-positive sample 171	37.6	POS	> 1:8	POS	1.6	3.28	4.55
T. pallidum-positive sample 172	37.8067	POS	> 1:8	POS	1.79	1.58	3.71
T. pallidum-positive sample 173	33.0533	POS	> 1:8	POS	2.3	1.08	2.37
