# Supplementary material for: Performance of Treponema pallidum recombinant proteins in the serological diagnosis of syphilis
Source: PLoS One. 2020 Jun 18;15(6):e0234043. doi: 10.1371/journal.pone.0234043 (PMC7302711; doi:10.1371/journal.pone.0234043)
Supplement: S4 Table — (XLSX) [file pone.0234043.s004.xlsx]

## Sheet: S4 Table
Sample	TmpA - Reactivity Index (RI)				TpN17 - Reactivity Index (RI)				TpN47 - Reactivity Index (RI)
	Replicate 1	Replicate 2	Replicate 3	Replicate 4	Replicate 1	Replicate 2	Replicate 3	Replicate 4	Replicate 1	Replicate 2	Replicate 3	Replicate 4
T. pallidum-positive sample 31	1.3	1.99	1.49	1.85	1.72	1.69	1.7	1.71	1.72	1.69	1.7	1.71
T. pallidum-positive sample 36	3.46	3.87	4.04	3.03	1.83	1.81	1.75	1.67	1.83	1.81	1.75	1.67
T. pallidum-positive sample 52	3.16	3.27	3.12	3.03	1.66	1.78	1.68	1.64	1.66	1.78	1.68	1.64
T. pallidum-positive sample 69	1.09	1.32	1.22	1.31	1.49	1.61	1.48	1.59	1.49	1.61	1.48	1.59
T. pallidum-positive sample 92	1.16	1.39	1.25	1.49	2.97	2.86	3	2.96	2.15	2.27	1.98	2.02
T. pallidum-positive sample 93	1.23	1.15	1.34	1.25	2.85	2.98	2.72	2.89	1.56	1.48	1.6	1.69
T. pallidum-positive sample 94	1.08	1	1.15	0.99	3.15	2.93	2.91	2.99	1.11	0.97	1.12	1.05
T. pallidum-positive sample 95	0.76	0.83	0.87	0.86	2.94	2.67	3.16	2.64	0.78	0.92	0.81	0.88
T. pallidum-positive sample 97	2.15	2.08	2.15	2.09	3.25	3.15	3.02	3.12	1.6	1.68	1.95	1.67
T. pallidum-positive sample 98	0.5	0.6	0.45	0.22	2.86	2.98	2.82	3.13	1.13	1	1.39	0.97
T. pallidum-positive sample 99	2.08	1.99	2	2.26	1.72	1.85	1.8	1.75	1.72	1.85	1.8	1.75
T. pallidum-positive sample 118	3.38	3.83	3.73	3.84	2.9	2.82	2.79	2.8	2.71	2.65	2.24	2.73
T. pallidum-positive sample 118	4.67	4.83	5.22	5.59	3.58	3.5	3.37	3.32	2.91	2.8	2.75	2.66
T. pallidum-positive sample 122	2.04	1.89	1.96	2.3	2.87	3.02	2.78	2.86	1.56	1.48	1.77	1.12
T. pallidum-positive sample 125	0.95	1.08	0.85	1.03	2.67	3.08	2.46	2.58	1.17	1.25	1.05	1.21
T. pallidum-positive sample 127	8.31	8.26	8.46	8.5	3.82	3.93	4.12	3.63	3.12	2.89	2.94	2.79
T. pallidum-positive sample 130	3.72	3.56	3.8	3.56	1.78	1.78	1.82	1.8	1.78	1.78	1.82	1.8
T. pallidum-positive sample 131	1.34	1.53	1.63	1.94	1.82	1.74	1.74	1.68	1.82	1.74	1.74	1.68
T. pallidum-positive sample 132	1.23	1.38	1.53	1.48	1.78	1.83	1.7	1.77	1.78	1.83	1.7	1.77
T. pallidum-positive sample 136	0.79	1.67	1.6	1.85	1.77	1.44	1.67	1.68	1.77	1.44	1.67	1.68
T. pallidum-positive sample 138	1.6	1.8	1.69	1.67	1.85	1.79	1.95	1.8	1.85	1.79	1.95	1.8
T. pallidum-positive sample 142	2.29	2.51	2.58	2.89	1.67	1.94	1.91	1.94	1.67	1.94	1.91	1.94
T. pallidum-negative sample 138	0.5	0.85	0.95	0.78	0.32	0.33	0.31	0.31	0.61	0.52	0.7	0.65
T. pallidum-negative sample 139	0.31	0.95	0.77	0.62	0.06	0.15	0.15	0.23	0.24	0.34	0.49	0.32
T. pallidum-negative sample 140	0.46	0.51	0.61	0.68	0.1	0.88	0.25	0.26	0.42	0.48	0.34	0.49
T. pallidum-negative sample 141	0.4	1	0.84	0.89	0.51	0.74	0.67	0.71	1.42	1.3	1.32	1.37
T. pallidum-negative sample 142	0.38	0.57	0.57	0.56	0.12	0.33	0.14	0.12	0.26	0.3	0.24	0.22
T. pallidum-negative sample 143	0.42	0.54	0.49	0.51	0.1	0.23	0.19	0.21	0.41	3.06	0.42	0.41
T. pallidum-negative sample 144	0.37	0.38	0.38	0.34	0.15	0.56	0.19	0.22	0.35	0.74	0.28	0.28
T. pallidum-negative sample 145	0.23	0.09	0.04	0.06	0.05	0.13	0.1	0.11	0.38	0.33	0.41	0.46
T. pallidum-negative sample 146	0.57	0.46	0.47	0.53	0.31	0.45	0.45	0.5	0.6	0.54	0.5	0.56
T. pallidum-negative sample 147	0.48	0.29	0.89	0.28	0.34	0.48	0.5	0.52	0.65	0.72	0.69	0.74
