# Supplementary material for: Performance of Treponema pallidum recombinant proteins in the serological diagnosis of syphilis
Source: PLoS One. 2020 Jun 18;15(6):e0234043. doi: 10.1371/journal.pone.0234043 (PMC7302711; doi:10.1371/journal.pone.0234043)
Supplement: S5 Table — (XLSX) [file pone.0234043.s005.xlsx]

## Sheet: S5 Table
Sample	Sera characterization				Phase 1 study
	Chemiluminescence	RPR	VDRL	FTA-ABS (IgG)	Reactivity Index (RI)
	Reactivity Index (RI)				TpN17	TpN47	TmpA
Chagas disease 1	Not performed	Not performed	< 1:2	Negative	0.07	0.57	0.53
Chagas disease 2	Not performed	Not performed	< 1:2	Negative	0.08	0.43	0.51
Chagas disease 3	Not performed	Not performed	< 1:2	Negative	0.08	0.46	0.35
Chagas disease 4	Not performed	Not performed	< 1:2	Negative	0.1	0.41	0.38
Chagas disease 5	Not performed	Not performed	< 1:2	Negative	0.1	0.39	0.37
Chagas disease 6	Not performed	Not performed	< 1:2	Negative	0.1	0.49	0.64
Chagas disease 7	Not performed	Not performed	< 1:2	Negative	0.11	0.55	0.53
Chagas disease 8	Not performed	Not performed	< 1:2	Negative	0.12	0.42	0.53
Chagas disease 9	Not performed	Not performed	< 1:2	Negative	0.15	0.44	0.59
Chagas disease 10	Not performed	Not performed	< 1:2	Negative	0.19	0.35	0.49
Dengue 1	Not performed	Not performed	< 1:2	Negative	0.07	0.39	0.28
Dengue 2	Not performed	Not performed	< 1:2	Negative	0.07	0.76	0.86
Dengue 3	Not performed	Not performed	< 1:2	Negative	0.09	0.35	0.51
Dengue 4	Not performed	Not performed	< 1:2	Negative	0.09	0.39	1.3
Dengue 5	Not performed	Not performed	< 1:2	Negative	0.09	0.38	0.37
Dengue 6	Not performed	Not performed	< 1:2	Negative	0.1	0.35	0.35
Dengue 7	Not performed	Not performed	< 1:2	Negative	0.12	0.59	0.54
Dengue 8	Not performed	Not performed	< 1:2	Negative	0.12	0.53	0.59
Dengue 9	Not performed	Not performed	< 1:2	Negative	0.12	0.39	0.55
Dengue 10	Not performed	Not performed	< 1:2	Negative	0.34	0.22	0.52
B hepatitis 80	Not performed	Not performed	< 1:2	Negative	0.06	0.55	0.45
B hepatitis 81	Not performed	Not performed	< 1:2	Negative	0.06	0.55	0.41
B hepatitis 82	Not performed	Not performed	< 1:2	Negative	0.06	0.51	0.27
B hepatitis 83	Not performed	Not performed	< 1:2	Negative	0.06	0.41	0.31
B hepatitis 84	Not performed	Not performed	< 1:2	Negative	0.06	0.38	0.35
B hepatitis 85	Not performed	Not performed	< 1:2	Negative	0.07	0.41	0.45
B hepatitis 86	Not performed	Not performed	< 1:2	Negative	0.07	0.73	0.32
B hepatitis 87	Not performed	Not performed	< 1:2	Negative	0.07	0.41	0.47
B hepatitis 88	Not performed	Not performed	< 1:2	Negative	0.07	0.35	0.36
B hepatitis 89	Not performed	Not performed	< 1:2	Negative	0.08	0.63	0.6
B hepatitis 90	Not performed	Not performed	< 1:2	Negative	0.09	0.33	0.3
B hepatitis 91	Not performed	Not performed	< 1:2	Negative	0.09	0.43	0.49
B hepatitis 92	Not performed	Not performed	< 1:2	Negative	0.09	0.45	0.35
B hepatitis 93	Not performed	Not performed	< 1:2	Negative	0.11	0.6	0.4
B hepatitis 94	Not performed	Not performed	< 1:2	Negative	0.12	0.59	0.48
B hepatitis 95	Not performed	Not performed	< 1:2	Negative	0.12	0.79	0.97
B hepatitis 96	Not performed	Not performed	< 1:2	Negative	0.12	0.31	0.22
B hepatitis 97	Not performed	Not performed	< 1:2	Negative	0.13	0.43	0.34
B hepatitis 98	Not performed	Not performed	< 1:2	Negative	0.13	0.52	0.37
B hepatitis 99	Not performed	Not performed	< 1:2	Negative	0.13	0.34	0.45
C hepatitis 41	Not performed	Not performed	< 1:2	Negative	0.05	0.45	0.4
C hepatitis 42	Not performed	Not performed	< 1:2	Negative	0.06	0.47	0.34
C hepatitis 43	Not performed	Not performed	< 1:2	Negative	0.07	0.38	0.33
C hepatitis 44	Not performed	Not performed	< 1:2	Negative	0.07	0.71	0.55
C hepatitis 45	Not performed	Not performed	< 1:2	Negative	0.07	0.65	0.64
C hepatitis 46	Not performed	Not performed	< 1:2	Negative	0.07	0.66	0.51
C hepatitis 47	Not performed	Not performed	< 1:2	Negative	0.07	0.54	0.36
C hepatitis 48	Not performed	Not performed	< 1:2	Negative	0.07	0.53	0.4
C hepatitis 49	Not performed	Not performed	< 1:2	Negative	0.07	0.53	0.44
C hepatitis 50	Not performed	Not performed	< 1:2	Negative	0.07	0.65	0.43
C hepatitis 51	Not performed	Not performed	< 1:2	Negative	0.09	0.29	0.3
C hepatitis 52	Not performed	Not performed	< 1:2	Negative	0.09	0.43	0.34
C hepatitis 53	Not performed	Not performed	< 1:2	Negative	0.09	0.71	0.7
C hepatitis 54	Not performed	Not performed	< 1:2	Negative	0.09	0.44	0.27
C hepatitis 55	Not performed	Not performed	< 1:2	Negative	0.1	0.18	0.45
C hepatitis 56	Not performed	Not performed	< 1:2	Negative	0.1	0.65	0.25
C hepatitis 57	Not performed	Not performed	< 1:2	Negative	0.1	0.5	0.39
C hepatitis 58	Not performed	Not performed	< 1:2	Negative	0.1	0.56	0.26
C hepatitis 59	Not performed	Not performed	< 1:2	Negative	0.1	0.51	0.34
C hepatitis 60	Not performed	Not performed	< 1:2	Negative	0.11	0.52	0.2
HIV 55	Not performed	Not performed	< 1:2	Negative	0.04	1.15	0.61
HIV 56	Not performed	Not performed	< 1:2	Negative	0.07	0.73	0.49
HIV 57	Not performed	Not performed	< 1:2	Negative	0.09	0.63	0.56
HIV 58	Not performed	Not performed	< 1:2	Negative	0.1	0.92	0.89
HIV 59	Not performed	Not performed	< 1:2	Negative	0.1	0.83	0.66
HIV 60	Not performed	Not performed	< 1:2	Negative	0.11	0.84	0.85
HIV 61	Not performed	Not performed	< 1:2	Negative	0.11	0.64	0.31
HIV 62	Not performed	Not performed	< 1:2	Negative	0.12	0.99	0.63
HIV 63	Not performed	Not performed	< 1:2	Negative	0.12	0.58	0.42
HIV 64	Not performed	Not performed	< 1:2	Negative	0.12	0.45	0.32
HIV 65	Not performed	Not performed	< 1:2	Negative	0.13	1.03	0.75
HIV 66	Not performed	Not performed	< 1:2	Negative	0.14	0.54	0.45
HIV 67	Not performed	Not performed	< 1:2	Negative	0.14	0.88	0.52
HIV 68	Not performed	Not performed	< 1:2	Negative	0.16	0.83	0.61
HIV 69	Not performed	Not performed	< 1:2	Negative	0.16	0.78	0.6
HIV 70	Not performed	Not performed	< 1:2	Negative	0.17	0.6	0.22
HIV 71	Not performed	Not performed	< 1:2	Negative	0.17	0.68	0.4
HIV 72	Not performed	Not performed	< 1:2	Negative	0.18	0.72	0.59
HIV 73	Not performed	Not performed	< 1:2	Negative	0.18	0.61	0.44
HIV 74	Not performed	Not performed	< 1:2	Negative	0.19	0.78	0.56
HTLV 47	Not performed	Not performed	< 1:2	Negative	0.06	0.56	0.45
HTLV 48	Not performed	Not performed	< 1:2	Negative	0.1	0.49	0.38
HTLV 49	Not performed	Not performed	< 1:2	Negative	0.12	0.78	0.7
HTLV 50	Not performed	Not performed	< 1:2	Negative	0.06	0.79	0.56
HTLV 51	Not performed	Not performed	< 1:2	Negative	0.07	0.7	0.65
HTLV 52	Not performed	Not performed	< 1:2	Negative	0.07	0.61	0.31
HTLV 53	Not performed	Not performed	< 1:2	Negative	0.07	0.69	0.47
HTLV 54	Not performed	Not performed	< 1:2	Negative	0.08	0.57	0.36
HTLV 55	Not performed	Not performed	< 1:2	Negative	0.08	0.63	0.68
HTLV 56	Not performed	Not performed	< 1:2	Negative	0.09	0.64	0.62
HTLV 57	Not performed	Not performed	< 1:2	Negative	0.09	0.57	0.41
HTLV 58	Not performed	Not performed	< 1:2	Negative	0.09	0.73	0.37
HTLV 59	Not performed	Not performed	< 1:2	Negative	0.09	0.35	0.28
HTLV 60	Not performed	Not performed	< 1:2	Negative	0.1	0.52	0.34
HTLV 61	Not performed	Not performed	< 1:2	Negative	0.1	0.22	0.27
HTLV 62	Not performed	Not performed	< 1:2	Negative	0.1	0.62	0.31
HTLV 63	Not performed	Not performed	< 1:2	Negative	0.1	0.33	0.43
HTLV 64	Not performed	Not performed	< 1:2	Negative	0.12	0.3	0.27
HTLV 65	Not performed	Not performed	< 1:2	Negative	0.13	0.5	0.29
HTLV 66	Not performed	Not performed	< 1:2	Negative	0.14	0.48	0.51
Schisto 1	Not performed	Not performed	< 1:2	Negative	0.19	0.68	0.55
Schisto 2	Not performed	Not performed	< 1:2	Negative	0.21	0.66	0.73
Schisto 3	Not performed	Not performed	< 1:2	Negative	0.14	0.53	0.65
Schisto 4	Not performed	Not performed	< 1:2	Negative	0.15	0.48	0.58
Schisto 5	Not performed	Not performed	< 1:2	Negative	0.15	0.76	1.14
Schisto 6	Not performed	Not performed	< 1:2	Negative	0.12	0.68	0.56
Schisto 7	Not performed	Not performed	< 1:2	Negative	0.12	0.52	0.54
Schisto 8	Not performed	Not performed	< 1:2	Negative	0.08	0.43	0.41
Schisto 9	Not performed	Not performed	< 1:2	Negative	0.19	0.55	0.32
Schisto 10	Not performed	Not performed	< 1:2	Negative	0.22	0.57	0.59
Filariasis 1	Not performed	Not performed	< 1:2	Negative	0.14	0.49	0.42
Filariasis 2	Not performed	Not performed	< 1:2	Negative	0.16	0.56	0.56
Filariasis 3	Not performed	Not performed	< 1:2	Negative	0.12	0.36	0.56
Filariasis 4	Not performed	Not performed	< 1:2	Negative	0.23	0.62	0.47
Filariasis 5	Not performed	Not performed	< 1:2	Negative	0.22	0.57	0.61
Filariasis 6	Not performed	Not performed	< 1:2	Negative	0.33	1.75	1.28
Filariasis 7	Not performed	Not performed	< 1:2	Negative	0.25	0.44	0.38
Filariasis 8	Not performed	Not performed	< 1:2	Negative	0.05	0.53	0.37
Filariasis 9	Not performed	Not performed	< 1:2	Negative	0.07	0.51	0.42
Filariasis 10	Not performed	Not performed	< 1:2	Negative	0.28	0.61	0.52
Leptospirosis 1	Not performed	Not performed	< 1:2	Negative	0.15	0.78	0.87
Leptospirosis 2	Not performed	Not performed	< 1:2	Negative	0.07	0.7	0.31
Leptospirosis 3	Not performed	Not performed	< 1:2	Negative	0.19	0.71	0.86
Leptospirosis 4	Not performed	Not performed	< 1:2	Negative	0.12	0.57	0.45
Leptospirosis 5	Not performed	Not performed	< 1:2	Negative	0.55	1.57	1.65
Leptospirosis 6	Not performed	Not performed	< 1:2	Negative	0.07	0.37	0.65
Leptospirosis 7	Not performed	Not performed	< 1:2	Negative	0.16	0.36	0.58
Leptospirosis 8	Not performed	Not performed	< 1:2	Negative	0.29	0.59	0.36
Leptospirosis 9	Not performed	Not performed	< 1:2	Negative	0.32	0.56	0.46
Leptospirosis 10	Not performed	Not performed	< 1:2	Negative	0.15	0.65	0.42
Leptospirosis 11	Not performed	Not performed	< 1:2	Negative	0.08	0.51	0.39
Leptospirosis 12	Not performed	Not performed	< 1:2	Negative	0.04	0.33	0.27
Leptospirosis 13	Not performed	Not performed	< 1:2	Negative	0.11	0.71	0.69
Leptospirosis 14	Not performed	Not performed	< 1:2	Negative	0.06	0.31	0.79
Leptospirosis 15	Not performed	Not performed	< 1:2	Negative	0.37	1.11	1.3
Leptospirosis 16	Not performed	Not performed	< 1:2	Negative	0.16	0.65	0.5
Leptospirosis 17	Not performed	Not performed	< 1:2	Negative	0.61	1.94	2.25
Leptospirosis 18	Not performed	Not performed	< 1:2	Negative	0.24	0.88	1.02
Leptospirosis 19	Not performed	Not performed	< 1:2	Negative	0.17	1.03	1.01
Leptospirosis 20	Not performed	Not performed	< 1:2	Negative	0.06	0.37	0.31
Leptospirosis 21	Not performed	Not performed	< 1:2	Negative	0.23	0.46	0.57
Leptospirosis 22	Not performed	Not performed	< 1:2	Negative	0.11	0.58	0.69
Leptospirosis 23	Not performed	Not performed	< 1:2	Negative	0.14	0.73	0.53
Leptospirosis 24	Not performed	Not performed	< 1:2	Negative	0.16	0.72	0.74
Leptospirosis 25	Not performed	Not performed	< 1:2	Negative	0.33	0.78	1
Leptospirosis 26	Not performed	Not performed	< 1:2	Negative	0.12	0.25	0.33
Leptospirosis 27	Not performed	Not performed	< 1:2	Negative	0.15	0.42	0.5
Leptospirosis 28	Not performed	Not performed	< 1:2	Negative	0.23	0.71	0.82
Leptospirosis 29	Not performed	Not performed	< 1:2	Negative	0.2	0.87	0.81
Leptospirosis 30	Not performed	Not performed	< 1:2	Negative	0.34	0.79	0.97
Leptospirosis 31	Not performed	Not performed	< 1:2	Negative	0.18	0.7	0.63
Leptospirosis 32	Not performed	Not performed	< 1:2	Negative	0.42	1.68	1.78
Leptospirosis 33	Not performed	Not performed	< 1:2	Negative	0.54	2.19	2.6
Leptospirosis 34	Not performed	Not performed	< 1:2	Negative	0.53	1.72	1.9
Leptospirosis 35	Not performed	Not performed	< 1:2	Negative	0.36	1.4	1.34
Leptospirosis 36	Not performed	Not performed	< 1:2	Negative	0.68	1.87	2.26
Leptospirosis 37	Not performed	Not performed	< 1:2	Negative	1.93	6.11	6.58
Leptospirosis 38	Not performed	Not performed	< 1:2	Negative	0.29	1.49	1.16
Leptospirosis 39	Not performed	Not performed	< 1:2	Negative	0.76	2.59	2.39
Leptospirosis 40	Not performed	Not performed	< 1:2	Negative	0.3	1.47	1.22
Leptospirosis 41	Not performed	Not performed	< 1:2	Negative	0.28	1.18	0.97
Leptospirosis 42	Not performed	Not performed	< 1:2	Negative	0.2	0.76	0.8
Leptospirosis 43	Not performed	Not performed	< 1:2	Negative	2.2	0.57	0.04
Leptospirosis 44	Not performed	Not performed	< 1:2	Negative	0.16	0.77	0.03
Leptospirosis 45	Not performed	Not performed	< 1:2	Negative	0.22	1.23	0.02
Leptospirosis 46	Not performed	Not performed	< 1:2	Negative	0.45	2.18	0.06
Leptospirosis 47	Not performed	Not performed	< 1:2	Negative	0.42	1.84	0.12
Leptospirosis 48	Not performed	Not performed	< 1:2	Negative	0.47	1.76	0.02
Leptospirosis 49	Not performed	Not performed	< 1:2	Negative	0.22	0.79	0.02
Leptospirosis 50	Not performed	Not performed	< 1:2	Negative	0.21	0.64	0.01
Leptospirosis 51	Not performed	Not performed	< 1:2	Negative	0.48	1.17	0.03
Leptospirosis 52	Not performed	Not performed	< 1:2	Negative	0.06	0.57	0.01
Leptospirosis 53	Not performed	Not performed	< 1:2	Negative	0.34	1.22	0.02
Leptospirosis 54	Not performed	Not performed	< 1:2	Negative	0.49	2.12	0.01
Leptospirosis 55	Not performed	Not performed	< 1:2	Negative	0.08	0.65	0.02
Leptospirosis 56	Not performed	Not performed	< 1:2	Negative	0.24	1.28	0.01
Leptospirosis 57	Not performed	Not performed	< 1:2	Negative	1.92	1.08	0.01
Leptospirosis 58	Not performed	Not performed	< 1:2	Negative	0.1	0.59	0.02
Leptospirosis 59	Not performed	Not performed	< 1:2	Negative	0.23	0.8	0.02
Leptospirosis 60	Not performed	Not performed	< 1:2	Negative	0.39	0.98	0.02
Leptospirosis 61	Not performed	Not performed	< 1:2	Negative	0.56	0.92	0.02
Leptospirosis 62	Not performed	Not performed	< 1:2	Negative	0.35	1.21	0.02
Leptospirosis 63	Not performed	Not performed	< 1:2	Negative	0.27	1.03	0.01
Leptospirosis 64	Not performed	Not performed	< 1:2	Negative	0.11	0.61	0.01
Leptospirosis 65	Not performed	Not performed	< 1:2	Negative	1.87	3.85	0.03
Leptospirosis 66	Not performed	Not performed	< 1:2	Negative	0.74	1.57	0.01
Leptospirosis 67	Not performed	Not performed	< 1:2	Negative	0.31	0.63	0.01
Leptospirosis 68	Not performed	Not performed	< 1:2	Negative	0.64	1.3	0.01
Leptospirosis 69	Not performed	Not performed	< 1:2	Negative	2.69	2.51	0.01
Leptospirosis 70	Not performed	Not performed	< 1:2	Negative	0.45	0.96	0.01
Leptospirosis 71	Not performed	Not performed	< 1:2	Negative	1.23	2.52	0.01
Leptospirosis 72	Not performed	Not performed	< 1:2	Negative	0.31	0.77	0.01
Leptospirosis 73	Not performed	Not performed	< 1:2	Negative	0.43	1.04	0.01
Leptospirosis 74	Not performed	Not performed	< 1:2	Negative	0.35	0.88	0.01
Leptospirosis 75	Not performed	Not performed	< 1:2	Negative	0.32	0.48	0.01
Leptospirosis 76	Not performed	Not performed	< 1:2	Negative	0.38	0.67	0.01
Leptospirosis 77	Not performed	Not performed	< 1:2	Negative	0.54	0.73	0.02
Leptospirosis 78	Not performed	Not performed	< 1:2	Negative	0.31	0.48	0.02
Leptospirosis 79	Not performed	Not performed	< 1:2	Negative	0.08	0.34	0.73
Leptospirosis 80	Not performed	Not performed	< 1:2	Negative	0.12	0.48	0.01
Leptospirosis 81	Not performed	Not performed	< 1:2	Negative	1.88	2.23	0.01
Leishmaniosis 1	Not performed	Not performed	< 1:2	Negative	0.06	0.23	0.02
Leishmaniosis 2	Not performed	Not performed	< 1:2	Negative	0.04	0.33	0.04
Leishmaniosis 3	Not performed	Not performed	< 1:2	Negative	0.16	0.75	0.02
Leishmaniosis 4	Not performed	Not performed	< 1:2	Negative	0.08	0.58	0.01
Leishmaniosis 5	Not performed	Not performed	< 1:2	Negative	0.15	0.85	0.01
Leishmaniosis 6	Not performed	Not performed	< 1:2	Negative	0.1	0.27	0.04
Leishmaniosis 7	Not performed	Not performed	< 1:2	Negative	0.07	0.31	0.01
Leishmaniosis 8	Not performed	Not performed	< 1:2	Negative	0.11	0.42	0.01
Leishmaniosis 9	Not performed	Not performed	< 1:2	Negative	0.09	0.22	0.01
